# Supplementary material for: New Bipolar Host Materials Based on Indolocarbazole for Red Phosphorescent OLEDs
Source: Materials (Basel). 2024 Sep 2;17(17):4347. doi: 10.3390/ma17174347 (PMC11396266; doi:10.3390/ma17174347)
Supplement: Supplementary file 1 [file materials-17-04347-s001.zip]

Archive with 1 entries (1 files):
- materials-3176477-supplementary.pdf
